# Supplementary material for: The Validity of the Original and the Saudi-Modified Screening Tools for the Assessment of Malnutrition in Pediatrics: A Cross-Sectional Study
Source: Diagnostics (Basel). 2024 Oct 10;14(20):2256. doi: 10.3390/diagnostics14202256 (PMC11505708; doi:10.3390/diagnostics14202256)
Supplement: Supplementary file 1 [file diagnostics-14-02256-s001.zip]

Archive with 1 entries (1 files):
- diagnostics-3248878-supplementary.pdf
